# Supplementary material for: Smooth muscle contractility of laser-enucleated prostate tissues and impacts of preoperative α1-blocker treatment in patients with and without catheterization
Source: Sci Rep. 2025 Feb 10;15:4985. doi: 10.1038/s41598-025-88884-7 (PMC11811036; doi:10.1038/s41598-025-88884-7)
Supplement: Supplementary file 1 — Supplementary Information. [file 41598_2025_88884_MOESM1_ESM.xlsx]

## Sheet: Emax current vs. previous
	p-values, from comparison of Emax values in this study with p values from rPx tissues in previous studies (see fig. 3)
	EFS
	HoLEP/ThuLEP vs. Hu et al. 2023	< 0.0001
	HoLEP/ThuLEP vs. Hu et al. 2024	< 0.0001
	HoLEP/ThuLEP vs. Liu et al. 2023	0.7196
	HoLEP/ThuLEP vs. Huang et al. 2022a	0.0005
	HoLEP/ThuLEP vs. Huang et al. 2022b	< 0.0001
	HoLEP/ThuLEP vs. Huang et al. 2022c	0.2699
	HoLEP/ThuLEP vs. Tamalunas et al. 2022a	< 0.0001
	HoLEP/ThuLEP vs. Tamalunas et al. 2022b	0.541
	HoLEP/ThuLEP vs. Huang et al. 2021	> 0.9999
	HoLEP/ThuLEP vs. Tamalunas et al. 2021a	0.6102
	HoLEP/ThuLEP vs. Tamalunas et al. 2021b	0.001
	HoLEP/ThuLEP vs. Spek et al. 2021	0.0001
	HoLEP/ThuLEP vs. Li et al. 2020a	0.0028
	HoLEP/ThuLEP vs. Li et al. 2020b	< 0.0001
	HoLEP/ThuLEP vs. Wang et al. 2020	0.0033
	HoLEP/ThuLEP vs. Wang et al. 2019	0.0018
	HoLEP/ThuLEP vs. Yu et al. 2019	0.0443
	HoLEP/ThuLEP vs. Herlemann et al. 2018	0.0675
	HoLEP/ThuLEP vs. Yu et al. 2018a	0.0179
	HoLEP/ThuLEP vs. Yu et al. 2018b	< 0.0001
	HoLEP/ThuLEP vs. Hennenberg et al. 2018	0.0012
	Noradrenaline
	HoLEP/ThuLEP vs. Hu et al. 2023	< 0.0001
	HoLEP/ThuLEP vs. Hu et al. 2024	< 0.0001
	HoLEP/ThuLEP vs. Liu et al. 2023	0.2621
	HoLEP/ThuLEP vs. Huang et al. 2022a	< 0.0001
	HoLEP/ThuLEP vs. Huang et al. 2022b	0.0171
	HoLEP/ThuLEP vs. Huang et al. 2022c	0.0002
	HoLEP/ThuLEP vs. Tamalunas et al. 2022a	0.0016
	HoLEP/ThuLEP vs. Tamalunas et al. 2022b	0.1726
	HoLEP/ThuLEP vs. Huang et al. 2021	0.0289
	HoLEP/ThuLEP vs. Tamalunas et al. 2021a	0.0109
	HoLEP/ThuLEP vs. Tamalunas et al. 2021b	0.8435
	HoLEP/ThuLEP vs. Li et al. 2020a	> 0.9999
	HoLEP/ThuLEP vs. Li et al. 2020b	0.0195
	HoLEP/ThuLEP vs. Wang et al. 2020	0.0495
	HoLEP/ThuLEP vs. Wang et al. 2019	> 0.9999
	HoLEP/ThuLEP vs. Yu et al. 2019	> 0.9999
	HoLEP/ThuLEP vs. Herlemann et al. 2018	< 0.0001
	HoLEP/ThuLEP vs. Yu et al. 2018a	0.001
	HoLEP/ThuLEP vs. Yu et al. 2018b	< 0.0001
	HoLEP/ThuLEP vs. Hennenberg et al. 2018	> 0.9999
